# Supplementary material for: Real-World Evidence to Reinforce Clinical Trial Evidence in Health Technology Assessment: A Critical Review of Real-World Evidence Requirements from Seven Countries and Recommendations to Improve Acceptance
Source: J Mark Access Health Policy. 2024 May 20;12(2):105–17. doi: 10.3390/jmahp12020009 (PMC11130860; doi:10.3390/jmahp12020009)
Supplement: Supplementary file 1 [file jmahp-12-00009-s001.zip]

Archive with 1 entries (1 files):
- jmahp-2868134-supplementary.pdf
